# Supplementary material for: UPLC-ESI-MS/MS Based Characterization of Active Flavonoids from Apocynum spp. and Anti-Bacteria Assay
Source: Antioxidants (Basel). 2021 Nov 27;10(12):1901. doi: 10.3390/antiox10121901 (PMC8750526; doi:10.3390/antiox10121901)
Supplement: Supplementary file 1 [file antioxidants-10-01901-s001.zip]

Archive with 1 entries (1 files):
- antioxidants-1440101-supplementary.pdf
